# Supplementary material for: A Novel Cell-Free DNA Fragmentomic Assay and Its Application for Monitoring Disease Progression in Real Time for Stage IV Cancer Patients
Source: Cancers (Basel). 2025 Nov 6;17(21):3583. doi: 10.3390/cancers17213583 (PMC12606779; doi:10.3390/cancers17213583)
Supplement: Supplementary file 1 [file cancers-17-03583-s001.zip]

Archive with 1 entries (1 files):
- cancers-3946192-supplementary.pdf
